# Supplementary material for: Current status and perspectives of psychological & behavioral interventional clinical trials (PBCTs) for cancer-related distress: A systematic scoping review of ClinicalTrials.gov
Source: Medicine (Baltimore). 2026 May 8;105(19):e48196. doi: 10.1097/MD.0000000000048196 (PMC13166646; doi:10.1097/MD.0000000000048196)
Supplement: Supplementary file 1 [file medi-105-e48196-s001.xlsx]

## Sheet: Analysis
NCT Number	Study Title	Population	Study URL	Study Status	Brief Summary	Study Results	Accept Healthy volunteer	Enrollment	Condition	Interventions	Intervention Approach	Intervention Mode	Mode of delievery	Primary Outcomes	primary Outcome Measure	Secondary Outcome Measures	Sponsor	Sponsor organization	Collaborators	Sex	Age	Phases	Funder Type	Study Type	Study Design	Interventional Model	Masking	Masking on part of	Allocation in Groups	Purpose of intervention	Time Frame	No of Sessions	Start Date	Primary Completion Date (Estimated)	Primary Completion Date (Actual)	Locations	Region
NCT04109209	Psychological Intervention For Brain Tumor Caregivers	Caregivers	https://clinicaltrials.gov/study/NCT04109209	COMPLETED	This study is testing a supportive psychosocial intervention for caregivers of people who have malignant brain tumors such as gliomas or other high-grade primary brain tumors. This study was designed because caregivers of patients with malignant brain tumors often experience physical and psychological burdens caring for their loved ones. The purpose of this study is to find out whether a program …	NO	Yes	120	Brain Tumor	BEHAVIORAL: Psychosocial Intervention Group|BEHAVIORAL: Usual Care Group	Psychosocial	Group	Clinical Setting	Anxiety symptoms, We will compare anxiety symptoms using the Anxiety Subscale of the Hospital Anxiety and Depression Scale (HADS-A) between the intervention and usual care group. The HADS-A is a 7-item subscale with scores ranging from 0 to 21, with higher scores indicating higher levels of anxiety., 11 weeks	Hospital Anxiety and Depression Scale (HADS-A)	Anxiety symptoms longitudinally, We will compare anxiety symptoms using the Anxiety subscale of the hospital anxiety and depression scale (HADS-A) between the two groups longitudinally. HADS-A is the 7-item anxiety subscale of the Hospital Anxiety and Depression Scale. Scores range from 0 to 21, with higher scores indicating higher levels of anxiety., Up to 16 weeks|Self-Efficacy, Comparison of t…	Massachusetts General Hospital	Hospital	Conquer Cancer Foundation	Both (Male & Female)	ADULT, OLDER_ADULT		OTHER	INTERVENTIONAL	Allocation: RANDOMIZED|Intervention Model: PARALLEL|Masking: NONE|Primary Purpose: SUPPORTIVE_CARE	PARALLEL	NONE	N/A	RANDOMIZED	SUPPORTIVE_CARE	4 months	6 week	2019-10-09	2022-09-13	2022-09-13	Massachusetts General Hospital Cancer Center, Boston, Massachusetts, 02114, United States	North America
NCT02603367	COMFORT Caregiver Intervention in Improving Communication and Reducing Distress in Caregivers of Patients With Lung Cancer	Caregivers	https://clinicaltrials.gov/study/NCT02603367	COMPLETED	This pilot clinical trial studies the COMFORT (C-Communication, O-Orientation and opportunity, M-Mindful presence, F-Family, O-Openings, R-Relating, and T-Team) caregiver intervention in improving communication and reducing distress in caregivers of patients with lung cancer. Caregivers of patients with cancer may experience stress and anxiety due to difficulty communicating with family, friends,…	NO	Yes	50	Lung Cancer	OTHER: Communication Intervention|OTHER: Educational Intervention|OTHER: Psychosocial Support for Caregiver|OTHER: Questionnaire Administration	Psychoeducational	Group	Clinical Setting	Attrition rate, An electronic recruitment database will be created to document accrual, attrition, and retention rates., Up to 18 months|Change in caregiver psychological distress, measured using the Distress Thermometer, Data will be summarized using descriptive statistics, including means for normally distributed continuous data, medians for non-normally distributed continuous data or proportio…	Distress thermometer	Change in caregiver communication confidence, measured using the Caregiver Communication Survey, Data will be summarized using descriptive statistics, including means for normally distributed continuous data, medians for non-normally distributed continuous data or proportions for categorical data. The established instruments will be scored according to standard instructions, and appropriate descr…	City of Hope Medical Center	Hospital	National Cancer Institute (NCI)	Both (Male & Female)	ADULT, OLDER_ADULT		OTHER	INTERVENTIONAL	Allocation: NA|Intervention Model: SINGLE_GROUP|Masking: NONE|Primary Purpose: SUPPORTIVE_CARE	Single Group	NONE	N/A	N/A	SUPPORTIVE_CARE	18 months	4 week	2015-11-24	2017-08-10	2017-08-10	City of Hope Medical Center, Duarte, California, 91010, United States	North America
NCT05406531	The Effectiveness of Psychological Interventions in Psycho-neuroendocrine-immune Network in Breast Cancer Survivors	Cancer Survivors	https://clinicaltrials.gov/study/NCT05406531	RECRUITING	In this study researchers will examine an influence of three different psychological interventions in the form of mobile application on psycho-neuroendocrine-immune system among breast cancer survivors.	NO	No	440	Breast Cancer	BEHAVIORAL: Mindfulness-Based Cognitive Therapy (MBCT-Ca) - online|BEHAVIORAL: Positive Psychology - online|BEHAVIORAL: Autogenic Training - online	MBCT	Individual	Online/mobile application	Change in heart rate variability (HRV) using ECG, HRV will be obtained from ECG measured according to a protocol involving a standardized sequence of measurements taken at rest with uncontrolled and controlled breathing. The completion of questionnaire related to rumination and impact of the cancer event before the measurement of rest ECG will serve as the priming of distress. The obtained data w…		Change in relative and absolute counts of B-lymphocytes (CD19+), T-lymphocytes, T-helper lymphocytes (CD3+ CD4+), T-cytotoxic lymphocytes (CD3+ CD8+), NK-cells (CD16+ CD56+), NK-T-like cells (CD3+ CD56+) and monocytes (CD14+), The counts will be obtained by flow cytometric immunophenotyping. For immunophenotyping tests will be collected peripheral blood sample (2,6 ml of K3EDTA-blood) of patients…	Masaryk University	University	Masaryk Memorial Cancer Institute	FEMALE	ADULT, OLDER_ADULT		OTHER	INTERVENTIONAL	Allocation: RANDOMIZED|Intervention Model: PARALLEL|Masking: TRIPLE (CARE_PROVIDER, INVESTIGATOR, OUTCOMES_ASSESSOR)|Primary Purpose: SUPPORTIVE_CARE	PARALLEL	TRIPLE	CARE_PROVIDER, INVESTIGATOR, OUTCOMES_ASSESSOR	RANDOMIZED	SUPPORTIVE_CARE	12 months	12 week	2022-06-06	2025-01	2025-06	Faculty of Medicine, Masaryk University, Brno, Bohunice, 62500, Czechia	Europe
NCT02051660	German Evaluation of the Effectiveness of the Psychological Intervention Managing Cancer and Living Meaningfully (CALM)	Cancer Survivors	https://clinicaltrials.gov/study/NCT02051660	COMPLETED	Purpose of this randomized controlled trial is to test the efficacy of the individual psychotherapeutic intervention Managing Cancer and Living Meaningfully (CALM) in a German sample of patients with advanced cancer. The interventions aim is to reduce depression and distress and support psychological well-being.	NO	No	206	Cancer (Not specified type)	BEHAVIORAL: Manualized CALM intervention|BEHAVIORAL: Non-manualized supportive intervention.	MBCT	Individual	Clinical Setting	Depression module of the Patient Health Questionnaire (PHQ-9), A reliable and valid 9-item measure of depression., 6-months|Beck Depression-Inventory II (BDI-II), A reliable and valid 21-item self-report instrument for evaluating the severity of depression., 6-months			University of Leipzig	University	German Cancer Aid|University of Hamburg-Eppendorf|University Health Network, Toronto	Both (Male & Female)	ADULT, OLDER_ADULT		OTHER	INTERVENTIONAL	Allocation: RANDOMIZED|Intervention Model: PARALLEL|Masking: SINGLE (PARTICIPANT)|Primary Purpose: TREATMENT	PARALLEL	SINGLE	PARTICIPANT	RANDOMIZED	Treatment	6 Months	Not available	2013-03	2017-06	2017-12	Department of Medical Psychology and Medical Sociology, University Medical Center Leipzig, Leipzig, Saxony, 04103, Germany|Department of Medical Psychology, University Medical Center Hamburg-Eppendorf, Hamburg, 20246, Germany	Europe
NCT04165460	Effect of Two Cognitive-Behavioral Interventions on Cervical Cancer Patients	Cancer Survivors	https://clinicaltrials.gov/study/NCT04165460	ENROLLING_BY_INVITATION	Cancer represents the second cause of death in general population worldwide and according to statistics, it is expected to increase in the next 20 years. Cervical cancer is the fourth cause of morbidity and mortality among women around the world. Late diagnosis and treatment indices several emotional reactions in patients leading to psychological disorders with an impact in quality of life. Anxie…	NO	No	92	Cervical Cancer	OTHER: Psychoeducation|OTHER: Relaxation|OTHER: Cognitive Restructuring|OTHER: Solving Problems	CBT	Individual	Clinical Setting	Change in Anxiety and Depression, Change in Hospital Anxiety and Depression Scale total score and in the two Subescales The Hospital Anxiety and Depression Scale (HADS-M) for Mexican patients. HADS was especially designed to detect anxiety and depression states of patients with chronic diseases. HADS-M is a HADS-modified version that has been validated in an oncological sample of patients in Mexi…		Physiological changes in blood pressure, Quantitative Changes in the records of physiological measures in which blood pressure (mmHg) are recorded before and after performing the training relaxation exercises., Two months|Physiological changes in temperature, Quantitative Changes in the records of physiological measures in which temperature (Celsius degrees) are recorded before and after performi…	National Institute of CancerologÃ­a	Research Institute		FEMALE	ADULT, OLDER_ADULT		OTHER_GOV	INTERVENTIONAL	Allocation: RANDOMIZED|Intervention Model: PARALLEL|Masking: SINGLE (PARTICIPANT)|Primary Purpose: SUPPORTIVE_CARE	PARALLEL	SINGLE	PARTICIPANT	RANDOMIZED	SUPPORTIVE_CARE	6 Months	Not available	2020-03-02	2025-12-31	2025-12-31	Instituto Nacional de Cancerologia, Mexico City, Tlalpan, 14080, Mexico	North America
NCT06326437	Dyadic Intervention for Psychological Distress of Patients With Colorectal Cancer and Their Spouses	Cancer Survivors & Caregivers	https://clinicaltrials.gov/study/NCT06326437	NOT_YET_RECRUITING	The overall aim of the study is to evaluate the preliminary effect and feasibility of a dyadic intervention on mutuality, psychological strengths (i.e., illness cognition and dyadic coping), psychological distress, and QoL outcomes of patients with colorectal cancer and spouses. The colorectal cancer couples will be randomly allocated to the intervention group to receive a 6-week dyadic intervent…	NO	No	30	Colorectal Cancer	OTHER: 6-week dyadic intervention	Psychoeducational	Group	Clinical Setting	the Kessler psychological distress scale-10, The scale employs a Likert 5-point rating system, ranging from "almost never" to "all the time" with values assigned from 1 to 5 respectively, yielding a total score between 10 and 50. Higher scores indicate greater levels of psychological distress, with a cutoff set at â‰¥22 points., Changes from Baseline at the 1 months (after the intervention) and 3…		The Illness Cognition Questionnaire, The Chinese version of the Illness Cognition Questionnaire comprises three dimensions: helplessness, acceptance, and perceived benefits, each featuring six items, totaling 18 items. It employs a Likert 4-point rating scale, ranging from "completely disagree" to "completely agree." Each dimension is scored independently, with scores ranging from 6 to 24. Higher…	Sun Yat-sen University	University		Both (Male & Female)	ADULT		OTHER	INTERVENTIONAL	Allocation: RANDOMIZED|Intervention Model: PARALLEL|Masking: DOUBLE (INVESTIGATOR, OUTCOMES_ASSESSOR)|Primary Purpose: SUPPORTIVE_CARE	PARALLEL	DOUBLE	INVESTIGATOR, OUTCOMES_ASSESSOR	RANDOMIZED	SUPPORTIVE_CARE	4 months	6 week	2024-04-01	2024-06-01	2024-07-01	The Sixth Affiliated Hospital of Sun Yat-sen University, Guangzhou, Guangdong, 510000, China	Asia
NCT00900679	Effects of a Teaching Intervention With an Advanced Practice Nurse on Quality of Life and Psychosocial and Symptom Distress in Patients With Ovarian Cancer	Caregivers	https://clinicaltrials.gov/study/NCT00900679	COMPLETED	RATIONALE: A teaching intervention with an advanced practice nurse may help reduce psychosocial and symptom distress and improve the well-being and quality of life of patients with ovarian cancer. PURPOSE: This clinical trial is studying the effects of a teaching intervention with an advanced practice nurse on quality of life and psychosocial and symptom distress in patients with ovarian cancer.	NO	No	110	Ovarian Cancer	BEHAVIORAL: telephone-based intervention|OTHER: counseling intervention|OTHER: educational intervention|OTHER: medical chart review|OTHER: questionnaire administration|PROCEDURE: psychosocial assessment and care|PROCEDURE: quality-of-life assessment	Psychoeducational	Individual	Online/telephone	Quality of life, psychological distress, symptom control, geriatric assessment outcome, and resource use at 3 months|Quality of life, psychological distress, symptom control, geriatric assessment outcome, and resource use at 6 months			City of Hope Medical Center	Hospital	National Cancer Institute (NCI)	FEMALE	ADULT, OLDER_ADULT		OTHER	INTERVENTIONAL	Allocation: |Intervention Model: |Masking: |Primary Purpose:	Sequential	Not available	Not available	Non-Random	Not Available	Not Availabel	Not available	2008-07	2010-02	2010-02	City of Hope Comprehensive Cancer Center, Duarte, California, 91010-3000, United States	North America
NCT05534386	A Self-management Based Survivorship Intervention for Chinese Cancer Survivors	Cancer Survivors	https://clinicaltrials.gov/study/NCT05534386	RECRUITING	This study, using a sequential multiple assessment randomized controlled trial (SMART) approach, will evaluate a cancer survivorship care intervention on physical symptom distress, weight management, self-efficacy in managing cancer and health-related quality of life among Chinese patients recently completed curative cancer treatment.	NO	No	366	Cancer (Not specified type)	BEHAVIORAL: Cancer survivorship care intervention|BEHAVIORAL: Step-up targeted personalized intervention|BEHAVIORAL: First stage control intervention|BEHAVIORAL: Second stage control intervention	Psychosocial	Individual	Clinical Setting	Proportion of symptom distress caseness (distress prevalence), The 13-items Edmonton Symptom Checklist (ESAS) will be used to assess symptom distress. The ESAS assesses 13 common symptoms, including pain, fatigue, sleep difficulties, numbness, worrying, feeling sad, or feeling nervous, using a 10-point Likert scale. Patients rating at least one symptom at =\>7 will be categorized as moderate-to-s…		Change in total scores of self-efficacy, The process outcome is change in total scores of self-efficacy assessed by Self-Efficacy for Managing Chronic Disease scale (SEMCDS) from baseline to 4-months post-baseline, and baseline to 12 months post-baseline. This is a 6-item scale assessing patients' confidence to perform six self-management behaviours. Each item is rated on a 10-point Likert scale.…	The University of Hong Kong	University		Both (Male & Female)	ADULT, OLDER_ADULT		OTHER	INTERVENTIONAL	Allocation: RANDOMIZED|Intervention Model: SEQUENTIAL|Masking: QUADRUPLE (PARTICIPANT, CARE_PROVIDER, INVESTIGATOR, OUTCOMES_ASSESSOR)|Primary Purpose: TREATMENT	Sequential	QUADRUPLE	PARTICIPANT, CARE_PROVIDER, INVESTIGATOR, OUTCOMES_ASSESSOR	RANDOMIZED	Treatment	4 months	Not available	2023-04-12	2025-12-31	2026-12-31	Kwong Wah Hospital-Breast Center, Hong Kong, Hong Kong|Pamela Youde Nethersole Eastern Hospital-Department of oncology, Hong Kong, Hong Kong|Prince of Wales Hospital-Department of Surgery, Hong Kong, Hong Kong|Queen Mary Hospital-Department of Obstetrics & Gynaecology, Hong Kong, Hong Kong|Queen Mary Hospital-Department of Oncology, Hong Kong, Hong Kong|Queen Mary Hospital-Department of Surgery, …	Asia
NCT04298398	Impact of Group Psychological Interventions on Extracellular Vesicles in People Who Had Cancer	Cancer Survivors	https://clinicaltrials.gov/study/NCT04298398	UNKNOWN	Background: There is some evidence demonstrating the effect of psychological interventions in improvements in health biological parameters. To best of our knowledge, no study had addressed the impact of any psychological intervention on extracellular vesicles. In addition, Mindfulness-Based Cognitive Therapy (MBCT) and Emotion Focused Therapy for Cancer Recovery (EFT-CR) in the group have never b…	NO	No	108	Cancer (Not specified type)	BEHAVIORAL: Mindfulness Based-Cognitive Therapy (MBCT)|BEHAVIORAL: Emotion Focused Therapy Group for Cancer Recovery (EFT-CR)|OTHER: Treatment as usual (no intervention)	MBCT	Group	Clinical Setting	Change on Extracellular vesicles number by ultracentrifugation with sucrose cushion, The collected extracellular vesicles will be quantified by Nanoparticle tracking analysis (Nanosight Ltd.), and data will be measured in particles per milliliter (mL). NTA measures Brownian movements on a particle-by-particle basis tracking movements by image analysis. Additionally, miR21-5p - a brain related mic…		Change on Cancer antigen (CA 15-3), This indicator assess CA 15-3 (units/mL) using an immunoassay analyzer, T0-before intervention;T2-24 weeks after T0; T3-52 weeks after T0|Change on Prostate-specific antigen (PSA), This indicator assess PSA (ng/mL) using an immunoassay analyzer, T0-before intervention;T2-24 weeks after T0; T3-52 weeks after T0|Change on Carcinoembryonic Antigen assays (CEA), Th…	Instituto Portugues de Oncologia, Francisco Gentil, Porto	Research Institute	Polytechnic Institute of Porto|VTT Technical Research Centre, Finland|University of Oulu|Linnaeus University|European Commission	Both (Male & Female)	ADULT, OLDER_ADULT		OTHER	INTERVENTIONAL	Allocation: RANDOMIZED|Intervention Model: PARALLEL|Masking: NONE|Primary Purpose: SUPPORTIVE_CARE	PARALLEL	NONE	N/A	RANDOMIZED	SUPPORTIVE_CARE	12 months	8 week	2021-09-01	2021-09	2021-09	N/A	N/A
NCT05497973	Psychosocial eHealth in Advanced Lung Cancer	Cancer Survivors	https://clinicaltrials.gov/study/NCT05497973	RECRUITING	Being diagnosed with cancer impairs many areas of a person's life. Although efficacious educational, emotional and social interventions exist in this regard, they often reach few survivors and late. This project, carried out by a specialized centre in cancer care and health research, will study the effectiveness, costs, and utility associated with a digital ecosystem tailored to meet the needs of…	NO	No	152	Lung Cancer	BEHAVIORAL: E-health ecosystem of stepped psychosocial care|BEHAVIORAL: Usual psychosocial care	Psychosocial	Group	Online/Internet-based	Changes in Emotional distress, Emotional distress will be assessed through the Hospital Anxiety and Depression Scale (HADS; Zigmond \& Snaith, 1983). The HADS measures symptoms of anxiety and depression and consists of 14 items: seven items for the anxiety subscale (HADS Anxiety) and seven for the depression subscale (HADS Depression). HADS Anxiety focuses mainly on symptoms of generalized anxiet…		Platform satisfaction, Users' satisfaction with the platform will be measured through a 0-10 Visual Analogic Scale (VAS). Higher scores correspond to higher satisfaction., Assessment will be conducted 3 months from baseline|Platform usability, Platform's usability will be asked to users through a 0-10 Visual Analogic Scale (VAS). Higher scores correspond to higher usability., Assessment will be c…	Institut CatalÃ d'Oncologia	Research Institute	AsociaciÃ³n EspaÃ±ola contra el CÃ¡ncer|Institut d'InvestigaciÃ³ BiomÃ¨dica de Bellvitge	Both (Male & Female)	ADULT, OLDER_ADULT		OTHER	INTERVENTIONAL	Allocation: RANDOMIZED|Intervention Model: PARALLEL|Masking: NONE|Primary Purpose: SUPPORTIVE_CARE	PARALLEL	NONE	N/A	RANDOMIZED	SUPPORTIVE_CARE	12 months	8 week	2022-11-15	2024-06	2024-06	Institut CatalÃ d'Oncologia, L'Hospitalet De Llobregat, Catalunya, 08908, Spain	Europe
NCT06465511	Supportive Clinic for Patients Living With Advanced and Metastatic Cancers	Cancer Survivors	https://clinicaltrials.gov/study/NCT06465511	NOT_YET_RECRUITING	To conduct a feasibility trial to examine the feasibility and acceptability of conducting a randomized controlled trial that evaluates the effect of the survivorship care intervention on patient-reported outcomes, defined as symptom distress and health-related quality of life.	NO	No	68	Cancer (Not specified type)	BEHAVIORAL: Supportive clinic|BEHAVIORAL: Control: Self-management	Psychosocial	Group	Clinical Setting	Rate of subject recruitment, number of participants consent and being randomized/number of eligible patients x 100, baseline|Rate of subject retention, number of participants who complete follow-up assessments at 6 and 9 months post-baseline/number of participants enrolled x 100, baseline, 6-months and 9- months post-baseline|Adherence rate to intervention, number of participants who complete the…		Change of self-efficacy, Self-efficacy assessed by Self-Efficacy for Managing Chronic Disease scale (SEMCDS). This is a 6-item scale assessing patients' confidence to perform six self-management behaviours. Each item is rated on a 10-point Likert scale, with a total score ranging from 6 to 60. A high score indicates high self-efficacy. It has been used with cancer patients., baseline, 6-months an…	The University of Hong Kong	University		Both (Male & Female)	ADULT, OLDER_ADULT		OTHER	INTERVENTIONAL	Allocation: RANDOMIZED|Intervention Model: PARALLEL|Masking: TRIPLE (PARTICIPANT, INVESTIGATOR, OUTCOMES_ASSESSOR)|Primary Purpose: TREATMENT	PARALLEL	TRIPLE	PARTICIPANT, INVESTIGATOR, OUTCOMES_ASSESSOR	RANDOMIZED	Treatment	9 months	Not available	2025-02-01	2025-07-31	2025-07-31	Center of Cancer Medicine, Queen Mary Hospital, Hong Kong, Hong Kong|JCICC, Hong Kong, Hong Kong|Queen Mary Hospital-Department of Obstetrics & Gynaecology, Hong Kong, Hong Kong|Queen Mary Hospital-Department of Oncology, Hong Kong, Hong Kong|Queen Mary Hospital-Department of Surgery, Hong Kong, Hong Kong	Asia
NCT06582498	Short Questionnaire to Assess Individual Needs in Cancer Survivors in a Clinical Setting	Cancer Survivors	https://clinicaltrials.gov/study/NCT06582498	ENROLLING_BY_INVITATION	The rate of cancer survivorship is increasing, posing the need to create high quality survivorship care plans. Traditionally, follow-up of cancer survivors has focused on detection of cancer recurrence or new cancers, but often it does not fully address behavioural and psychosocial elements which could improve quality of life (QoL) and potentially decrease recurrence risk. There is a current lack…	NO	No	120	Cancer (Not specified type)	BEHAVIORAL: Active intervention|BEHAVIORAL: Low-intensity intervention	Psychoeducational	Group	Clinical Setting	Feasibility in modifying Life S-Can score, The outcome will be measured through the administration of Life S-Can and a quality of life questionnaire, 3 months|Efficacy in improving overall quality of life, The outcome will be measured through the administration of Life S-Can and a quality of life questionnaire, 3 months		Changes in body composition, Changes in body composition will be measured at the end of the study by bioimpedence analysis (to detect changes in body composition). Outcome meassure will consist of weights, muscle mass, fat mass, etc., 3 months|Changes in physical activity levels, Changes in physical activity levels will be measured at the end of the study by administration of validated questionna…	FundaciÃ³ d'investigaciÃ³ SanitÃ ria de les Illes Balears	Research Institute		Both (Male & Female)	ADULT, OLDER_ADULT		OTHER_GOV	INTERVENTIONAL	Allocation: RANDOMIZED|Intervention Model: PARALLEL|Masking: SINGLE (OUTCOMES_ASSESSOR)|Primary Purpose: SUPPORTIVE_CARE	PARALLEL	SINGLE	OUTCOMES_ASSESSOR	RANDOMIZED	SUPPORTIVE_CARE	3 months	6 weeks	2024-09	2025-04	2025-04	FundaciÃ³ Instituto de InvestigaciÃ³n Sanitaria de las Islas Baleares (IDISBA), Palma De Mallorca, Illes Balears, 07120, Spain	Europe
NCT03743415	Caregivers' and Cancer Survivors' Psychological Distress & Symptom Management	Cancer Survivors & Caregivers	https://clinicaltrials.gov/study/NCT03743415	COMPLETED	Sample: The sample will be 298 ethnically diverse (30% Hispanic) survivors who have a new diagnosis or localized recurrence of solid tumor cancer and elevated depression or anxiety and their informal caregivers. Design: The investigators selected the SMART design for this study over alternative designs (e.g.,implementation designs) because the SMART design allows a precision or personalized appro…	YES	No	908	Cancer (Not specified type)	BEHAVIORAL: Handbook|BEHAVIORAL: TIP-C plus Handbook	Psychoeducational	Individual	Clinical Setting	Symptom Severity Index- Comparison of Two Groups Created by First Randomization, Symptoms were measured using the modified General Symptom Distress Scale (GSDS), a brief instrument that measures 18 common symptoms fatigue, sleep difficulties, pain, headache, difficulty concentrating, lack of appetite, nausea, vomiting, constipation, diarrhea, numbness or tingling, skin rashes or sores, swelling, …		Depressive Symptoms- Comparison of Two Groups Created by First Randomization, Measured using Center for Epidemiological Studies- Depression (CES-D) 20-item scale. Potential score range is 0-60. Higher scores indicated worse outcome (higher depressive symptoms)., Week 13 and week 17|Depressive Symptoms- Comparison of Two Groups Created by Second Randomization, Measured using Center for Epidemiolog…	University of Arizona	University	National Cancer Institute (NCI)	Both (Male & Female)	ADULT, OLDER_ADULT		OTHER	INTERVENTIONAL	Allocation: RANDOMIZED|Intervention Model: SEQUENTIAL|Masking: SINGLE (OUTCOMES_ASSESSOR)|Primary Purpose: SUPPORTIVE_CARE	Sequential	SINGLE	OUTCOMES_ASSESSOR	RANDOMIZED	SUPPORTIVE_CARE	4 Months	16 Weeks	2019-01-16	2022-05-27	2022-05-27	University of Arizona Cancer Center, Tucson, Arizona, 85721, United States	North America
NCT05161312	A Guided Online Intervention to Improve Quality of Life in Breast Cancer Patients - a Randomised Clinical Trial	Cancer Survivors	https://clinicaltrials.gov/study/NCT05161312	COMPLETED	Background: Online interventions can be a fast, cost-efficient, and convenient medium for providing breast cancer patients (BCP) with access to evidence-based interventions that address their emotional needs. As true as that may be, online interventions are still a novel research area that struggles in implementation. Objectives: This study aims to determine the acceptability, feasibility, and ef…	NO	No	150	Breast Cancer	BEHAVIORAL: iACT-BC: Oncovox	ACT	Individual	Online/Internet-based	Quality of life - Functional Assessment of Cancer Therapy - Breast (FACT-B), A a 37-item instrument designed to measure five domains of HRQOL in breast cancer patients: Physical, social, emotional, functional well-being as well as a breast-cancer subscale (BCS)., Change from baseline to post-intervention (10 weeks after enrollment), Follow ups at 1, 2 and 12 months|Behavioral activation - Behavio…		Distress - Distress Thermometer (DT), a multifactorial unpleasant experience of a psychological (i.e., cognitive, behavioral, emotional), social, spiritual and/or physical nature that may interfere with the ability to cope effectively with cancer, its physical symptoms, and its treatment., Change from baseline to post-intervention (10 weeks after enrollment), Follow ups at 1, 2 and 12 months|Anxi…	Babes-Bolyai University	University		FEMALE	ADULT, OLDER_ADULT		OTHER	INTERVENTIONAL	Allocation: RANDOMIZED|Intervention Model: PARALLEL|Masking: NONE|Primary Purpose: SUPPORTIVE_CARE	PARALLEL	NONE	N/A	RANDOMIZED	SUPPORTIVE_CARE	12 months	10 week	2021-11-15	2022-02-25	2022-05-25	Babes-Bolyai University, Cluj-Napoca, 400015, Romania	Europe
NCT05360498	Symptom Management for Rural-Urban Cancer Survivors and Caregivers	Cancer Survivors & Caregivers	https://clinicaltrials.gov/study/NCT05360498	RECRUITING	As the population of cancer survivors increases substantially, meeting the health care and psychosocial needs of this population has become a national priority. After treatment ends, cancer survivors still experience a range of physical and psychological symptoms that require management. The post-treatment period can present new challenges for many survivors as they encounter communication gaps i…	NO	Yes	400	Cancer (Not specified type)	BEHAVIORAL: Adaptive Symptom Management and Survivorship Handbook (SMSH) and Telephone Interpersonal Counseling (TIP-C)|BEHAVIORAL: NCI Brochure	Psychoeducational & Interpersonal counselling	Group	Online/telephone	Change in Number and Distressed Associated with Survivors' and Caregivers' Symptoms, Symptoms will be measured using the General Symptom Distress Scale (GSDS), which is an instrument that allows a quick assessment of symptoms. It evaluates 15 symptoms such as: depression, anxiety, pain, shortness of breath, nausea, vomiting, diarrhea, constipation, fatigue, cough, poor appetite, sleep difficultie…		Change in Survivors' and Caregivers' health services use: Unscheduled and scheduled visits, Unscheduled and scheduled health visits such as: hospitalizations, urgent care and ER visits and health maintenance and survivorship health service use will be measured. Each participant will be asked to recall scheduled and unscheduled visits, their reasons, duration and where the services were received. …	University of Arizona	University	American Cancer Society, Inc.	Both (Male & Female)	ADULT, OLDER_ADULT		OTHER	INTERVENTIONAL	Allocation: RANDOMIZED|Intervention Model: SEQUENTIAL|Masking: DOUBLE (CARE_PROVIDER, OUTCOMES_ASSESSOR)|Primary Purpose: SUPPORTIVE_CARE	Sequential	DOUBLE	CARE_PROVIDER, OUTCOMES_ASSESSOR	RANDOMIZED	SUPPORTIVE_CARE	6 Months	16 Weeks	2022-08-22	2025-12-01	2025-12-01	KRMC WL Nugent Cancer Center, Kingman, Arizona, 86409, United States|University of Arizona, Tucson, Arizona, 85724, United States	North America
NCT05103488	Comprehensive Palliative Care for Cancer Patients in Vietnam	Cancer Survivors	https://clinicaltrials.gov/study/NCT05103488	COMPLETED	There are exponential increases in cancer incidence and mortality worldwide and in Vietnam. Cancer affects patient's quality of life, which can be improved by palliative care. In Vietnam, due to a shortage in human resources for social workers, palliative care is mainly focused on medical aspect. A new comprehensive palliative care model, that provides multidisciplinary support including psychoso…	NO	No	100	Cancer (Not specified type)	OTHER: Comprehensive palliative care|OTHER: Standard of care	Psychosocial	Individual	Clinical Setting	Change of Quality of Life From Baseline to Week 6 by assessing The 5-level EQ-5D (EQ5D-5L), Primary outcome is the change of quality of life after assed by the change of the total score of the 5-level EQ-5D questionnaire. The 5-level EQ-5D version was introduced by the EuroQol Group in 2009. It comprises the following five dimensions: mobility, self-care, usual activities, pain/discomfort, and an…		Change of Symptom Burden From Baseline to Week 6 by assessing the Vietnamese Palliative Outcome Scale (VietPOS), The Vietnamese version of Palliative Care Outcome Scale was adapted and validated from the African-Palliative Outcome Scale in an unpublished study by a multi-institution research team of Dr Pham Thi Van Anh, Dr Eric Krakauer and Dr Richard Harding, endorsed by Vietnam's MoH. The Vietn…	Vietnam Palliative Health Care Society	Other	University Medical Center Ho Chi Minh City (UMC)	Both (Male & Female)	ADULT, OLDER_ADULT		OTHER	INTERVENTIONAL	Allocation: RANDOMIZED|Intervention Model: PARALLEL|Masking: NONE|Primary Purpose: SUPPORTIVE_CARE	PARALLEL	NONE	N/A	RANDOMIZED	SUPPORTIVE_CARE	6 week	6 week	2020-05-07	2021-04-30	2021-04-30	Vietnam Palliative Health Care Society, Ho Chi Minh City, 70000, Vietnam	Asia
NCT05518591	COMpassion FOcused Therapy and Breathing Pattern REtraining After Cancer Recurrence	Cancer Survivors	https://clinicaltrials.gov/study/NCT05518591	UNKNOWN	The purpose of this study is to investigate how effective a particular psychological intervention is at reducing psychological distress for people who were diagnosed with cancer 'recurrence' since the beginning of the COVID pandemic.	NO	No	160	Cancer (Not specified type)	BEHAVIORAL: Compassion Focused Therapy (CFT) combined with Breathing Pattern Retraining (BPR)	CBT	Individual	Online/Virtual therapy	Overall Distress Score, The primary outcome is the patient's overall distress score, based on the Distress Thermometer (DT), 12 weeks post completion of intervention		Changes in depressive symptoms, Patient Health Questionnaire-9 (PHQ-9) will assesses symptoms of depression, 12 weeks post completion of intervention|Changes in anxiety symptoms, General Anxiety Disorder-7 (GAD-7) will assesses symptoms of anxiety, 12 weeks post completion of intervention|Changes in traumatic distress, Impact of Event Scales- Revised (IES-R) will measure the amount of distress th…	University College Dublin	University	Mater Misericordiae University Hospital|Irish Cancer Society	Both (Male & Female)	ADULT, OLDER_ADULT		OTHER	INTERVENTIONAL	Allocation: RANDOMIZED|Intervention Model: PARALLEL|Masking: NONE|Primary Purpose: SUPPORTIVE_CARE	PARALLEL	NONE	N/A	RANDOMIZED	SUPPORTIVE_CARE	3 Months	12 week	2022-03-25	2023-03	2023-06	Mater Misericordiae University Hospital, Dublin, Ireland	Europe
NCT05715255	Adaptive Symptom Self-Management Immunotherapy Study	Cancer Survivors	https://clinicaltrials.gov/study/NCT05715255	RECRUITING	The use of immune checkpoint inhibitors (ICIs), alone or in combination with other cancer treatments is increasing dramatically with immune-related adverse events (irAEs) common (90%) during ICI treatment. Most irAEs are symptomatic and symptom self-management with timely reporting of moderate or severe symptoms to health care providers (HCPs) may reduce irAE severity by early recognition and man…	NO	No	400	Cancer (Not specified type)	BEHAVIORAL: Automated Telephone Symptom Management (ATMS) and Telephone Interpersonal Counseling (TIP-C)|BEHAVIORAL: Active control comparator	Psychoeducational & Interpersonal counselling	Group	Online/telephone	Change in patient reported psychological distress in Interviews., Patient Reported Outcomes Measurement Information System (PROMIS) has been developed using sophisticated measurement techniques, tested with over 21,000 individuals, calibrated to produce t-scores based on the general population and are available in either English or Spanish. The available short forms have evidence of good reliabil…		Change in cancer treatment interruptions, Cancer treatment interruptions (dose reductions and stoppages) along with their dates will be extracted from EHRs and summarized as the number and duration of temporary stoppages and dose reductions, and whether or not a premature permanent or temporary stoppage of the ICI occurred during the 17-week study period., Cancer treatment interruptions will be m…	University of Arizona	University	National Cancer Institute (NCI)	Both (Male & Female)	ADULT, OLDER_ADULT		OTHER	INTERVENTIONAL	Allocation: RANDOMIZED|Intervention Model: SEQUENTIAL|Masking: DOUBLE (CARE_PROVIDER, OUTCOMES_ASSESSOR)|Primary Purpose: SUPPORTIVE_CARE	Sequential	DOUBLE	CARE_PROVIDER, OUTCOMES_ASSESSOR	RANDOMIZED	SUPPORTIVE_CARE	4 months	16 Weeks	2023-05-08	2027-04-30	2027-04-30	University of Arizona Cancer Center, Tucson, Arizona, 85724, United States|University of Michigan, Ann Arbor, Michigan, 48109, United States	North America
NCT06646315	Early Versus Standard Care in Cancer Patients in Phase 1 Clinical Trials	Cancer Survivors	https://clinicaltrials.gov/study/NCT06646315	COMPLETED	The goal of this clinical trial is to test de feasibility and effectiveness of and early psychosocial and symptoms attention in cancer patients participating in a Phase I Clinical Trial. The main question it aims to answer is the following: Is an early psychosocial and palliative care attention effective to reduce psychosocial and physical symptoms among participants included in a Phase I Clinica…	NO	No	186	Cancer (Not specified type)	BEHAVIORAL: Early Intervention	Psychosocial	Individual	Clinical Setting	Psyhsical symptoms, Physical and psychosocial symptoms will be assessed using the ESAS (Edmonton Symptoms Assessment Scale). This scale assesses, using a 10-point Likert scale, the intensity of the following symptoms: pain, fatigue, nausea, depression, anxiety, drowsiness, shortness of breath, appetite, sleep, and feeling of wellbeing., Three months|Psychosocial symptoms and needs, Psychosocial s…			Institut CatalÃ d'Oncologia	Research Institute		Both (Male & Female)	ADULT, OLDER_ADULT		OTHER	INTERVENTIONAL	Allocation: RANDOMIZED|Intervention Model: PARALLEL|Masking: DOUBLE (PARTICIPANT, CARE_PROVIDER)|Primary Purpose: SUPPORTIVE_CARE	PARALLEL	DOUBLE	PARTICIPANT, CARE_PROVIDER	RANDOMIZED	SUPPORTIVE_CARE	3 months	Not available	2022-12-01	2024-06-20	2024-09-30	Institut CatalÃ d'Oncologia, L'Hospitalet De Llobregat, Barcelona, 08908, Spain	Europe
NCT05667857	Longitudinal Neurocognitive, Psychosocial and Health-related Quality of Life Assessment in Advanced Cancer Survivors Treated With Immunotherapy and the Efficacy of Integrative Neurocognitive Remediation Therapy	Cancer Survivors	https://clinicaltrials.gov/study/NCT05667857	RECRUITING	Since 2010, the field of immunotherapy has grown substantially, leading to a growing population of long-term cancer survivors treated with immunotherapy. Since cancer survivorship in immunotherapy is an emerging field, to date not much is known about psychosocial and neurocognitive survivorship-related issues in advanced cancer survivors treated with immunotherapy. Preliminary findings indicated …	NO	No	100	Cancer (Not specified type)	BEHAVIORAL: Integrative neurocognitive remediation therapy	Other	Group	Online/computerized	Objective neurocognitive functioning measured by the COGBAT neuropsychological battery., To measure neurocognitive functioning (attention, memory and executive functioning), with the computerized neuropsychological test battery COGBAT. This battery gives an overall degree of objective neurocognitive functioning, in addition to the specific test performance per subtest. The test performance will b…		To document baseline demographic data, prior disease history, nature of immunotherapy therapy, To document baseline demographic data, prior disease history, nature of immunotherapy therapy, the investigators will look into the patient medical record and a general questionnaire will be used., Baseline|To measure the feasibility of the implementation in a larger scale of this clinical cognitive reh…	Universitair Ziekenhuis Brussel	University	Brugmann University Hospital	Both (Male & Female)	ADULT, OLDER_ADULT		OTHER	INTERVENTIONAL	Allocation: NON_RANDOMIZED|Intervention Model: PARALLEL|Masking: NONE|Primary Purpose: SUPPORTIVE_CARE	PARALLEL	NONE	N/A	Non-Random	SUPPORTIVE_CARE	36 months	12 week	2022-07-13	2026-10-30	2033-12	University Hospital Brugmann, Brussel, Brussels Hoofdstedelijk Gewest, 1020, Belgium|Universitair Ziekenhuis Brussel, Brussel, Brussels Hoofdstedelijk Gewest, 1090, Belgium	Europe
NCT02037568	Improved Outcome in Allogeneic Hematopoietic Stem Cell Transplant (HSCT) Patients by Reducing Caregiver Distress	Cancer Survivors	https://clinicaltrials.gov/study/NCT02037568	COMPLETED	PURPOSE: As this is a randomized controlled trial, all subjects receiving stress management psychoeducation will be expected to obtain a new set of coping skills that will allow them to better deal with the stressors of caregiving for an allogeneic HSCT patient. It is expected that improving caregiver status will improve patient quality of life.	YES	Yes	159	Lymphoid Cancer	BEHAVIORAL: fPER	Psychoeducational	Individual	Clinical Setting	Functional Assessment of Cancer Treatment - Blood/Marrow Transplant, "Functional Assessment of Cancer Treatment - Blood/Marrow Transplant" (FACT-BMT) is used to assess the life quality of patients. The scale includes 5 subscales. The scores of each scale are summed to compute a total score. The scale range is 0-148. Higher score indicates better life quality., Baseline (prior to transplant), 6 we…		Perceived Stress Scale, The "Perceived Stress Scale" (PSS) measures the overall level of stress. This instrument contains 14 items accessing overall appraisals of stress in the past month. The total score range is 0-56. A higher score indicates greater stress., Baseline (prior to transplant), 6 weeks, 3 months and 6 months after transplant|Center for Epidemiological Studies Depression Scale, "Cen…	University of Colorado, Denver	University	Patient-Centered Outcomes Research Institute	Both (Male & Female)	ADULT, OLDER_ADULT		OTHER	INTERVENTIONAL	Allocation: RANDOMIZED|Intervention Model: PARALLEL|Masking: SINGLE (INVESTIGATOR)|Primary Purpose: TREATMENT	PARALLEL	SINGLE	INVESTIGATOR	RANDOMIZED	Treatment	9 months	6 weeks	2014-01	2017-04	2017-09	University of Colorado Hospital, Aurora, Colorado, 80045, United States|Presbyterian/St. Luke's Medical Center (PSLMC), Denver, Colorado, 80218, United States	North America
NCT05830461	Online Psychological Care Program for Women Who Attend a Breast Clinic.	Cancer Survivors	https://clinicaltrials.gov/study/NCT05830461	NOT_YET_RECRUITING	The objective of this study is to evaluate the effectiveness of an online psychological care program to reduce anxiety, depression and negative psychological consequences and to increase a sense of coherence in the process of diagnostic evaluation and/or screening of mammary glands in women who attend a breast clinic. There will be an experimental group and a control group. The experimental group…	NO	Yes	50	Breast Cancer	BEHAVIORAL: Online psychological care program to reduce psychological distress in women who attend a breast clinic|BEHAVIORAL: Psychological care program to reduce psychological distress in women who attend a breast clinic	Psychoeducational	Group	Online/Internet-based	Change in the scores of the Hospital Anxiety and Depression Scale, This is an instrument that comprises 14 items: seven to measure anxiety and seven to measure depression experienced in the previous week. The Hospital Anxiety and Depression Scale was validated in Mexican population with a reliability of 0.81 for anxiety and 0.82 for depression. Anxiety items evaluate whether the person has been w…		Change in the scores of the Sense of coherence, Evaluates coping with stressors in the illness-well-being continuum and possible solutions to the conflict. It contemplates three dimensions: understandability, manageability and significance. Reliability tests showed a CronbachÂ´s alpha of .80 overall scale in latin populations., 1 month, depends on when the participant finishes the modules.	University of Guadalajara	University	Instituto Mexicano del Seguro Social|Tecnologico de Monterrey|Universidad Internacional del Ecuador|University of Twente	FEMALE	ADULT, OLDER_ADULT		OTHER	INTERVENTIONAL	Allocation: RANDOMIZED|Intervention Model: PARALLEL|Masking: SINGLE (PARTICIPANT)|Primary Purpose: SUPPORTIVE_CARE	PARALLEL	SINGLE	PARTICIPANT	RANDOMIZED	SUPPORTIVE_CARE	1 month	Not available	2023-10-19	2024-05	2024-08	Instituto Mexicano del Seguro Social, Guadalajara, Jalisco, 44300, Mexico	North America
NCT04727593	The Modulatory Role of Internet MBCT on Extracellular Vesicles and Distress in Cancer Patients - Study Protocol	Cancer Survivors	https://clinicaltrials.gov/study/NCT04727593	RECRUITING	Mindfulness-based interventions (MBIs), such as mindfulness-based stress reduction (MBSR), mindfulness-based cognitive therapy (MBCT), mindfulness-based cancer recovery (MBCR), have been showing promising results in different health-related and psychosocial outcomes in the context of cancer. More recently, the possibility of delivering MBIs using technological tools and resources, such as interne…	NO	No	111	Cancer (Not specified type)	BEHAVIORAL: Mindfulness Based Cognitive Therapy (MBCT)|OTHER: Treatment as Usual	MBCT	Individual	Online/Internet-based	Change on Extracellular Vesicles, Isolated by ultracentrifugation with sucrose cushion. The collected EVs will be quantified by Nanoparticle tracking analysis (Nanosight Ltd.), and data will be measured in particles per milliliter (mL)., T1 - before intervention; 8 weeks after T1; 24 weeks after T1|Change on Distress, Measured with Depression Anxiety Stress Scales-21 - DASS-21, a self-report and …		Change on Cancer antigen 15-3 (CA 15-3), Using an immunoassay analyser (units/mL)., T1- before intervention; T3 - 8 weeks after baseline; T4 - 24 weeks after baseline|Change on Prostate-specific antigen (PSA), Using an immunoassay analyser (ng/mL)., T1- before intervention; T3 - 8 weeks after baseline; T4 - 24 weeks after baseline|Change on Carcinoembryonic Antigen (CEA)., Using an immunoassay an…	Instituto Portugues de Oncologia, Francisco Gentil, Porto	Research Institute	European Commission|University of Coimbra|VTT Technical Research Centre, Finland|University of Oulu|Linnaeus University	Both (Male & Female)	ADULT, OLDER_ADULT		OTHER	INTERVENTIONAL	Allocation: RANDOMIZED|Intervention Model: PARALLEL|Masking: NONE|Primary Purpose: SUPPORTIVE_CARE	PARALLEL	NONE	N/A	RANDOMIZED	SUPPORTIVE_CARE	6 Months	8 weeks	2021-09-03	2024-03-01	2024-03-31	Instituto PortuguÃªs de Oncologia do Porto Francisco Gentil, EPE, Porto, 4200-072, Portugal	Europe
NCT02022449	Stress Management Intervention for Mothers of Children With Cancer	Caregivers	https://clinicaltrials.gov/study/NCT02022449	COMPLETED	To explore maternal biological (activation of the hypothalamic-pituitary-adrenal axis) and behavioral (smoking, sleep behavior, exercise and alcohol use) pathways of intervention-related decreases in inflammation. Hypothesis: The intervention group will show decreased levels of cortisol and improved health behaviors from pre- to post-intervention when compared with the control group. We will also…	NO	No	131	Cancer (Not specified type)	BEHAVIORAL: Stress management	Other	Individual	Clinical Setting	change in Maternal depression is being assessed, the Beck Depression Inventory ( BDI), the Perceived Stress Scale (PSS) and other measures assessing maternal depression will be used, maternal depression, baseline, 2 weeks post intervention, 6 months post intervention			University of Pittsburgh	University	American Cancer Society, Inc.	FEMALE	ADULT, OLDER_ADULT		OTHER	INTERVENTIONAL	Allocation: RANDOMIZED|Intervention Model: PARALLEL|Masking: NONE|Primary Purpose: PREVENTION	PARALLEL	NONE	N/A	RANDOMIZED	Prevention	6 Months	12 week	2010-09	2014-12	2015-03	Children's Hospital of Pittsburgh, Pittsburgh, Pennsylvania, 15224, United States	North America
NCT03527225	Music of Choice to Decrease Anxiety During Radiation Treatment	Cancer Survivors	https://clinicaltrials.gov/study/NCT03527225	COMPLETED	The primary hypothesis of the study is that listening to music will reduce anxiety in female cancer patients during the first radiotherapy treatment session.	NO	No	135	Cancer (Not specified type)	OTHER: Music	Other	Individual	Clinical Setting	Mean change of STAI Score from within 2 hours prior to first RT session to 2 hours post first RT session., Percent change in mean anxiety score as measured with the State-Trait Anxiety Inventory (STAI) questionnaire. Assessed by the mean value (pre minus post radiotherapy STAI score) divided by mean pre-treatment score multiplied by 100. A score of 39-40 on each subset suggests clinically signifi…		Mean change of SDT Score from within 2 hours prior to first RT session to 2 hours post first RT session., Percentage change in mean anxiety score as measured with the Symptom Distress Thermometer (SDT). Scale of 0 - 10; with 10 being clinically significant distress., baseline|Magnitude change of STAI Score, The magnitude of change in anxiety score of STAI in "high anxiety" patients (pre-treatment…	University of Florida	University		FEMALE	ADULT, OLDER_ADULT		OTHER	INTERVENTIONAL	Allocation: RANDOMIZED|Intervention Model: PARALLEL|Masking: NONE|Primary Purpose: SUPPORTIVE_CARE	PARALLEL	NONE	N/A	RANDOMIZED	SUPPORTIVE_CARE	20 mins	Not available	2018-01-22	2020-01-15	2020-01-15	University of Florida Health Cancer Center, Gainesville, Florida, 32608, United States	North America
NCT01569269	Effects of Reiki, Yoga, Meditation, on the Physical and Psychological Symptoms of Chemotherapy-Induced Peripheral Neuropathy	Cancer Survivors	https://clinicaltrials.gov/study/NCT01569269	COMPLETED	The purpose of this study is to test whether people with symptoms of chemotherapy-induced peripheral neuropathy (CIPN) receive physical or psychological benefits from participating in a six-week Reiki, Yoga, Meditation, or Educational experience.	NO	Yes	36	Cancer (Not specified type)	BEHAVIORAL: Yoga Intervention|BEHAVIORAL: Meditation Intervention|BEHAVIORAL: Reiki|OTHER: Holistic Education	Other	Individual	Clinical Setting	FACT GOG-ntx scale, This scale measures two outcomes:symptoms of neurotoxicity and quality of life. The FACT GOG-ntx combines the 27-item general Functional Assessment of Cancer Therapy scale (FACT-G) with an 11-item neurotoxicity subscale. Completion of the FACT-G does not require assistance and can be completed in less than five minutes. Cronbach's coefficient for each item on this scale has be…		The Brief Symptom Inventory - 18 (BSI-18), The BSI-18 is an 18-item brief psychological screening instrument that has been designed to measure distress and yields a global distress score as well as subscale scores for somatic concerns, anxiety, and depression. The BSI-18 has been found to have good internal reliability with a Cronbach's alpha value of 0.89, change from baseline in quality of life…	George Mason University	University		Both (Male & Female)	ADULT, OLDER_ADULT		OTHER	INTERVENTIONAL	Allocation: RANDOMIZED|Intervention Model: PARALLEL|Masking: SINGLE (INVESTIGATOR)|Primary Purpose: SUPPORTIVE_CARE	PARALLEL	SINGLE	INVESTIGATOR	RANDOMIZED	SUPPORTIVE_CARE	6 weeks	6 Week	2010-05	2010-07	2012-03	Life with Cancer Family Center, Fairfax, Virginia, 22031, United States	North America
NCT04733482	The Effects of Cosmetic Care on Body Image in Young Chinese Breast Cancer Patients Receiving Chemotherapy	Cancer Survivors	https://clinicaltrials.gov/study/NCT04733482	COMPLETED	This study aimed to explore the effects of cosmetic care on body image (BI), and social avoidance and distress (SAD) in young Chinese breast cancer patients, aged 18-40 years old, receiving adjuvant chemotherapy. This was a single-center, 2-arm quasi-experimental study. The control group received usual care, while cosmetic care was added to the intervention group. The primary outcomes were BI and…	NO	No	76	Cancer (Not specified type)	BEHAVIORAL: Cosmetic care	Psychoeducational	Individual	Clinical Setting	Body image scale, Body image (BI) was assessed using the body image scale. It is a 10-item self-assessment scale, measuring cancer patients' perception of their appearance. The minimum and maximum values of the scale are 0 and 30. A higher score signifies a worse BI., Change from baseline to half of the cycle of chemotherapy and the end of cycle of chemotherapy (each cycle is 21 days, and there w…		Appearance satisfaction questionnaire, The appearance satisfaction questionnaire was designed by the researchers of this study, and aimed to assess whether the several body image- related side effects of treatments would affect patients' appearance satisfaction. It involved six aspects: hair loss, facial skin pigmentation, acne skin, breast loss, weight gain, and fatigue. The answers included eit…	Fudan University, Shanghai Cancer research	University	Zhenqi Lu	FEMALE	ADULT		OTHER	INTERVENTIONAL	Allocation: NON_RANDOMIZED|Intervention Model: PARALLEL|Masking: NONE|Primary Purpose: SUPPORTIVE_CARE	PARALLEL	NONE	N/A	Non-Random	SUPPORTIVE_CARE	6 Months	6 cycles for chemo After each chemo cycle	2015-01-03	2015-09-10	2017-09-10	Fudan University Shanghai Cancer Center, Shanghai, Shanghai, 200032, China	Asia
NCT06025799	Effect of Mindfulness-based Stress Reduction Intervention on Psychological Distress and Hope Among Female Patients Undergoing Radiotherapy for Breast Cancer	Cancer Survivors	https://clinicaltrials.gov/study/NCT06025799	COMPLETED	Breast cancer is a significant issue in Egypt, affecting a large number of women and impacting their psychological well-being. Younger patients and those undergoing adjuvant therapy or radiotherapy are particularly susceptible to psychological distress. Psychological counseling and support groups can help improve patients' quality of life and social functioning. Hope plays a crucial role in the t…	NO	No	100	Breast Cancer	BEHAVIORAL: Mindfulness-based stress reduction intervention	Other	Individual	Clinical Setting	Five Factors Mindfulness Questionnaire (FFMQ), The Baer et al. (2006) scale is a 39-item questionnaire designed to measure different aspects of mindfulness. It uses a five-point Likert scale, with responses ranging from 1 (never or very rarely true) to 5 (very often or always true). The scale consists of five subscales: observing, describing, acting with awareness, non-judging of inner experience…			Alexandria University	University		FEMALE	CHILD, ADULT, OLDER_ADULT		OTHER	INTERVENTIONAL	Allocation: RANDOMIZED|Intervention Model: PARALLEL|Masking: DOUBLE (PARTICIPANT, CARE_PROVIDER)|Primary Purpose: SUPPORTIVE_CARE	PARALLEL	DOUBLE	PARTICIPANT, CARE_PROVIDER	RANDOMIZED	SUPPORTIVE_CARE	9 week	8 week	2023-08-24	2023-12-01	2023-12-06	Faculty of Nursing, Alexandria University, Alexandria, 002, Egypt	North America
NCT01828775	Palliative Care Intervention in Improving Quality of Life, Psychological Distress, and Communication in Patients With Solid Tumors Receiving Treatment	Cancer Survivors	https://clinicaltrials.gov/study/NCT01828775	COMPLETED	This pilot randomized clinical trial studies palliative care intervention in improving quality of life, psychological distress, and communication in patients with solid tumors receiving treatment on phase I trials. Cancer patients experience many symptoms related to treatment and the cancer itself that can be distressing and impact quality of life. Palliative care focuses on managing these sympto…	NO	No	480	Cancer (Not specified type)	OTHER: palliative care|OTHER: palliative care|PROCEDURE: quality-of-life assessment|OTHER: survey administration	Psychosocial	Individual	Clinical Setting	Change in overall QOL scores, assessed by the Functional Assessment of Cancer Therapy-General (FACT-G) and Functional Assessment of Chronic Illness Therapy-Spirituality (FACIT-Sp), To control for inflation of experimentwise error caused by analyzing four different QOL subscales, alpha will be set to .01. A 2x2 multiply repeated measures ANCOVA (in which the within groups variables are QOL subscal…		Change in overall QOL scores, assessed by FACT-G and FACIT-Sp, To control for inflation of experimentwise error caused by analyzing four different QOL subscales, alpha will be set to .01. A 2x2 multiply repeated measures ANCOVA (in which the within groups variables are QOL subscale scores at 4 weeks, the between groups measure is treatment group (control vs. PCI), and the covariate is baseline QO…	City of Hope Medical Center	Hospital	National Cancer Institute (NCI)	Both (Male & Female)	ADULT, OLDER_ADULT		OTHER	INTERVENTIONAL	Allocation: RANDOMIZED|Intervention Model: PARALLEL|Masking: NONE|Primary Purpose: SUPPORTIVE_CARE	PARALLEL	NONE	N/A	RANDOMIZED	SUPPORTIVE_CARE	12 Week	Not available	2014-09-08	2020-05-18	2020-05-18	City of Hope Medical Center, Duarte, California, 91010, United States|Sidney Kimmel Comprehensive Cancer Center at Johns Hopkins Hospital, Baltimore, Maryland, 21231, United States	North America
NCT06726317	Early Palliative Care for Patients with Oral Cancer in Sri Lanka	Cancer Survivors	https://clinicaltrials.gov/study/NCT06726317	COMPLETED	The goal of this quasi experimental study is to develop and assess the effectiveness of an early palliative care intervention in patients with oral cancer in Sri Lanka. The main question it aims to answer is whether the early palliative care intervention improves the quality of life and psychological distress of patients with cancer in Sri Lanka. The primary outcome measures were patient's qualit…	NO	Yes	110	Oral Cancer	BEHAVIORAL: Early palliative care integration	Psychosocial	Individual	Clinical Setting	Patient's quality of life, Quality of life was measured using the Sinhala version of the European Organization for Research and Treatment of Cancer Quality of Life Questionnaire (version C30) -EORTC QLQ 30. This tool was translated and validated to Sri Lanka through a large-scale multi-centre study. This tool measured quality of life in three sub dimensions-Global Health Status, Functional Scale …		Patient's satisfaction, Patient's satisfaction with the novel intervention was measured using a validated questionnaire., This was measured 3 months after the delivery of the intervention package	University of Colombo	University		Both (Male & Female)	CHILD, ADULT, OLDER_ADULT		OTHER	INTERVENTIONAL	Allocation: NON_RANDOMIZED|Intervention Model: PARALLEL|Masking: NONE|Primary Purpose: SUPPORTIVE_CARE	PARALLEL	NONE	N/A	Non-Random	SUPPORTIVE_CARE	6 Months	6 week	2018-12-15	2020-09-22	2020-09-22	Karapitiya Teaching Hospital, Galle, Southern, Sri Lanka|National Dental Hospital, Colombo, Western, 0007, Sri Lanka|Apeksha Hospital, Colombo, Western, Sri Lanka|Colombo South (Teaching) Hospital, Colombo, Western, Sri Lanka	Asia
NCT04763174	An mHealth Symptom Management Intervention for Colorectal Cancer Patients (mCOPE)	Cancer Survivors	https://clinicaltrials.gov/study/NCT04763174	COMPLETED	The investigators have developed an innovative mobile health (mHealth) coping skills training protocol, mCOPE, that is adapted to meet the multiple symptom needs and stage-of-life challenges faced by young and middle-aged adults with cancer, and delivered in a convenient and flexible format that does not incur further demands. Young and middle-aged colorectal cancer patients who report pain, fati…	NO	No	167	Colorectal Cancer	BEHAVIORAL: mHealth Coping Skills Training for Symptom Management (mCOPE)	Psychoeducational	Individual	Online/videoconferessing	Change in pain severity, Pain Severity will be assessed using the Brief Pain Inventory (BPI) by asking patients about worst, least, average and now pain on a 0 = no pain to 10 = pain as bad as you can imagine., Baseline, post-intervention (up to 10 weeks post-intervention), 3-month, and 6-month: approximately 20 minutes each time.|Change in fatigue, The Patient Reported Outcomes Measurement Infor…		Change in quality of life, The Functional Assessment of Cancer Therapy - General (FACT-G), version 4.0, is a 27-item self-report measure that assesses quality of life concerns specific to cancer patients. FACT-G is comprised of four quality of life domains including physical, social/family, emotional, and functional well-being., Baseline, post-intervention (up to 10 weeks post-intervention), 3-mo…	Duke University	University		Both (Male & Female)	ADULT		OTHER	INTERVENTIONAL	Allocation: RANDOMIZED|Intervention Model: PARALLEL|Masking: NONE|Primary Purpose: TREATMENT	PARALLEL	NONE	N/A	RANDOMIZED	Treatment	12 months	10 week	2021-09-15	2024-12-06	2024-12-06	Duke Regional Hospital, Durham, North Carolina, 27704, United States|Duke Cancer Institute, Durham, North Carolina, 27705, United States	North America
NCT03097458	Enhancing Adjustment to Parental Cancer: Short-term Counselling for Families	Caregivers	https://clinicaltrials.gov/study/NCT03097458	COMPLETED	A parental cancer diagnosis challenges the family's stability and the parent-child relationship. It may impact the children's well-being, so that about one third of them develop clinically relevant levels of psychological distress. Psycho-oncological family-based counselling programs have been shown to elevate children's and parents' well-being. However, there is still a dearth of familial health…	NO	Yes	11	Cancer (Not specified type)	BEHAVIORAL: Short-term Counselling for Families	Psychoeducational	Group	Clinical Setting	Change of children's quality of life on the health-related quality of life questionnaire (KINDL), Enhancement of children's quality of life from T1 (baseline) to T2 (6 weeks) compared to the wait-list control group., 6 weeks (change between baseline and week 6)|Change of children's behavioral-emotional functioning on the Strengths and Difficulties Questionnaire (SDQ), Enhancement of children's be…		Number of participants willing to participate in the counselling, Secondary outcome will be to determine whether a short-term counselling intervention is feasible in the Swiss medical setting by collecting the number of participants willing to participate., Through study completion, an average of 2 years|Sociodemographic characteristics (i.e. age, gender, education) of the participants willing to…	University Hospital, Basel, Switzerland		propatient Forschungsstiftung	Both (Male & Female)	CHILD, ADULT, OLDER_ADULT		OTHER	INTERVENTIONAL	Allocation: RANDOMIZED|Intervention Model: PARALLEL|Masking: NONE|Primary Purpose: TREATMENT	PARALLEL	NONE	N/A	RANDOMIZED	Treatment	6 week	6 week	2017-02-04	2019-09-01	2019-09-01	University Hospital Basel, Basel, 4031, Switzerland	Europe
NCT04852302	Managing Cancer and Living Meaningfully (CALM) Therapy in Individuals Diagnosed With a Primary Brain Tumor	Cancer Survivors	https://clinicaltrials.gov/study/NCT04852302	COMPLETED	Background: Psychological distress affects many people diagnosed with a primary central nervous system tumor (CNST). Distress can include negative feelings such as anger, fear, or sadness. Researchers want to see if a type of therapy called Cancer and Living Meaningfully (CALM) can help. It promotes well-being in people who have cancer that cannot be cured. Objective: To find out if the CALM ther…	YES	No	19	Brain Tumor	BEHAVIORAL: Cancer and Living Meaningfully (CALM) Therapy	MBCT	Individual	Online/Remote care	Mean Difference in Change of Depressive Symptoms Using the Patient-Reported Outcomes Measurement Information System (PROMIS) -Depression Scale in Primary Central Nervous System Tumor (PCNST) Participants, To demonstrate the effects of the Cancer and Living Meaningfully (CALM) Therapy intervention in change of depressive symptoms using the Patient-Reported Outcomes Measurement Information System (…		Mean Difference in Change of Depressive Symptoms Using the Patient-Reported Outcomes Measurement Information System (PROMIS) - Depression Scale in Primary Central Nervous System Tumor (PCNST) Participants, To demonstrate the short-term effects of the Cancer and Living Meaningfully (CALM) Therapy intervention in change of depressive symptoms using the Patient-Reported Outcomes Measurement Informat…	National Cancer Institute (NCI)	Research Institute		Both (Male & Female)	ADULT, OLDER_ADULT		NIH	INTERVENTIONAL	Allocation: NA|Intervention Model: SINGLE_GROUP|Masking: NONE|Primary Purpose: TREATMENT	Single Group	NONE	N/A	N/A	Treatment	6 Months	Not available	2021-08-11	2024-06-06	2024-06-06	National Institutes of Health Clinical Center, Bethesda, Maryland, 20892, United States	North America
NCT04350398	Rehabilitation Through Hippotherapy for the Management of Women After Primary Treatment of Breast Cancer	Cancer Survivors	https://clinicaltrials.gov/study/NCT04350398	COMPLETED	Breast cancer is the most common women's cancer and the third leading cause of death. Advances in prevention, detection and primary treatment have improved overall survival leading to its growing acceptance as a long-term disease. Following the announcement of breast cancer, but also after primary treatment, some symptoms appear directly compromising psychic and physical spheres. Hippotherapy is …	NO	No	83	Breast Cancer	OTHER: Hippotherapy|OTHER: Conventional therapy	Other	Individual	Clinical Setting	Change in Quality of life through EORTC QLQ-C30, This questionnaire was designed to be cancer specific, multidimensional in structure, suitable for self-administration (brief and easy to complete), and applicable in a wide range of cultural contexts. The scores ranges from 0 to 100, a higher score represents a higher ("better") level of functioning., Before the beginning of the protocol; after th…		Changes in Body image representation through Body Image Scale (BIS), The questionnaire focuses on patients' emotional and behavioral experiences of their body image, resulting from cancer and treatment, including aspects of perceived physical appearance, body integrity, and seduction capacity. The total score ranges from 0 to 30. A higher score means a higher level of body image disturbance., Bef…	Alliance Equiphoria	Other	Institut Equiphoria - La Canourgue, France|Montpellier Institut du Sein - Montpellier, France|Clinique Clementville - Montpellier, France|KleÌsia Languedoc Service de l'Action Sociale - France|Fondation CreÌdit Agricole SolidariteÌ et DeÌveloppement - France|CrÃ©dit Agricole du Languedoc - France	FEMALE	ADULT, OLDER_ADULT		OTHER	INTERVENTIONAL	Allocation: RANDOMIZED|Intervention Model: PARALLEL|Masking: SINGLE (INVESTIGATOR)|Primary Purpose: SUPPORTIVE_CARE	PARALLEL	SINGLE	INVESTIGATOR	RANDOMIZED	SUPPORTIVE_CARE	6 Months	Not available	2017-04-20	2022-08-30	2022-08-30	Institut Equiphoria, La Canourgue, 48500, France	Europe
NCT03010371	Presential Vs Online Group-based Psychosocial Treatment for Breast Cancer Survivors.	Cancer Survivors	https://clinicaltrials.gov/study/NCT03010371	COMPLETED	This multicenter study is a sequential RCT which aims to prove, in the first stage, the efficacy of a face-to-face Positive Psychotherapy in Cancer (PPC) group compared to a Cognitive Behavioral Stress Management (CBSM) group. In the second stage, the common face-to-face version of the PPC will be compared with its online version via videoconference (Online group Positive Psychotherapy, OPPC) amo…	NO	No	365	Breast Cancer	BEHAVIORAL: Positive Psychotherapy|BEHAVIORAL: Positive Online Psychotherapy|BEHAVIORAL: Cognitive Behavioral Therapy	Psychosocial	Group	Clinical Setting	Change in Posttraumatic Symptoms (patients), PCL-C (Posttraumatic Checklist -Civilian Version; Weathers et al., 1991), validated in Spanish for cancer patients (Costa-Requena and Gil, 2010). It assesses the presence of symptoms of posttraumatic stress., Time 0 (baseline), Time 1 (change between Time 0 and post-intervention), Time 2 (change between T1 and 3 months post-intervention) and Time 3 (ch…		Change in Healthy Life Style (patients), Healthy lifestyles. It will be assessed through the Self-Report of Non-Healthy Habits. (Capdevila, 2005)., Time 0 (baseline), Time 1 (change between Time 0 and post-intervention), Time 2 (change between T1 and 3 months post-intervention) and Time 3 (change between Time 2 and 12 months post-intervention)|Perception of Social Support (patients), MOS-SSS (Med…	Institut CatalÃ d'Oncologia	Research Institute		FEMALE	ADULT, OLDER_ADULT		OTHER	INTERVENTIONAL	Allocation: RANDOMIZED|Intervention Model: SEQUENTIAL|Masking: TRIPLE (CARE_PROVIDER, INVESTIGATOR, OUTCOMES_ASSESSOR)|Primary Purpose: TREATMENT	Sequential	TRIPLE	CARE_PROVIDER, INVESTIGATOR, OUTCOMES_ASSESSOR	RANDOMIZED	Treatment	18 months	12 week	2016-01	2019-02	2019-02	Institut CatalÃ d'Oncologia, L'Hospitalet de Llobregat, Barcelona, 08908, Spain	Europe
NCT06810830	ICBT and IEMDR-FT for Mental Health in Breast Cancer Patients	Cancer Survivors	https://clinicaltrials.gov/study/NCT06810830	COMPLETED	This study aims to compare the effectiveness of two internet-based therapy approaches in improving psychological well-being and reducing distress among patients diagnosed with breast cancer. Participants will be randomly assigned to one of two groups: a 7-week internet-based Cognitive Behavioral Therapy (iCBT) program or a 3-session internet-based Eye Movement Desensitization and Reprocessing Fla…	NO	No	48	Breast Cancer	BEHAVIORAL: Internet-Based Cognitive Behavioral Therapy (iCBT)|BEHAVIORAL: Internet-Based EMDR Flash Technique (iEMDR-FT)	CBT	Group	Clinical Setting	Change in PTSD Symptom Severity (PCL-5), PTSD symptom severity was assessed using the Posttraumatic Stress Disorder Checklist-5 (PCL-5), developed based on DSM-5 diagnostic criteria. The PCL-5 total score ranges from 0 to 80; a higher score reflects more severe posttraumatic stress symptoms. The change in score between pre-intervention, post-intervention, and the 3-month follow-up measurements in…		Change in Depression, Anxiety, and Stress Levels (DASS-21), Description: The Depression Anxiety Stress Scales-21 (DASS-21) is a 21-item self-report tool that measures levels of depression, anxiety, and stress. Each subscale contains seven items scored on a 4-point Likert scale (0-3). Higher scores indicate greater symptom severity. Assessments will be conducted at Baseline (Pre-Intervention), Pos…	Okan University	University		FEMALE	ADULT, OLDER_ADULT		OTHER	INTERVENTIONAL	Allocation: RANDOMIZED|Intervention Model: PARALLEL|Masking: NONE|Primary Purpose: TREATMENT	PARALLEL	NONE	N/A	RANDOMIZED	Treatment	3 months	7 week	2024-08-01	2024-09-01	2024-10-30	Yeditepe University, Ä°stanbul, Turkey	Asia
